# Supplementary material for: Local and Systemic Adverse Reactions to mRNA COVID-19 Vaccines Comparing Two Vaccine Types and Occurrence of Previous COVID-19 Infection
Source: Vaccines (Basel). 2021 Dec 10;9(12):1463. doi: 10.3390/vaccines9121463 (PMC8707814; doi:10.3390/vaccines9121463)
Supplement: Supplementary file 1 [file vaccines-09-01463-s001.zip]

Archive with 1 entries (1 files):
- vaccines-1477020-supplementary.pdf
